# Supplementary material for: Controller placement with critical switch aware in software-defined network (CPCSA)
Source: PeerJ Comput Sci. 2023 Dec 19;9:e1698. doi: 10.7717/peerj-cs.1698 (PMC10773774; doi:10.7717/peerj-cs.1698)
Supplement: Supplemental Information 1 — Source code of the main file that import the CPCSA as a module. [file peerj-cs-09-1698-s001.txt]

# -*- coding: utf-8 -*-
"""
Created on Wed Aug 16 13:53:03 2023

import CPCSA as dp

# Step 1: Read the network topology
G = dp.read_topology('Network_Topologies/Arpanet19728.graphml')

# Step 2: Find critical switches
critical_switch, non_critical_switch, critical_switch_neighbors, distances = dp.find_critical_switches(G)

# Step 3: Partition the network
SDWAN_Partitions = dp.partition_network(critical_switch, non_critical_switch, distances)

# Step 4: Get controller positions
controller_positions = dp.get_controller_positions(SDWAN_Partitions, critical_switch, non_critical_switch, distances)

# Step 5: Draw clusters
dp.draw_SDWAN_Partitions(G, SDWAN_Partitions, controller_positions)

# Calculate and print average and worst-case latencies
critical_switch_position = list(critical_switch.keys())[0]
avg_Latency = dp.Avg_latency_of_end_to_end(G, critical_switch_position)
S_C_Latency = dp.Worst_latency_of_controller_to_switch(G, critical_switch_position)

print("Average Latency:", avg_Latency)
print("Worst-case Latency:", S_C_Latency)

# Calculate and print the overhead of managing non-critical switches
overhead_per_critical_switch = dp.overhead_of_non_critical_switches(SDWAN_Partitions, non_critical_switch)
print("Overhead of managing non-critical switches per controller:")
for partition_num, overhead in overhead_per_critical_switch.items():
    print(f"SDWAN_Partitions {partition_num}: {overhead} non-critical switches")

# Calculate and print the throughput of each controller
throughput_per_critical_switch = dp.throughput_of_critical_switches(SDWAN_Partitions, critical_switch, overhead_per_critical_switch)
print("Throughput of each critical switch:")
for partition_num, throughput in throughput_per_critical_switch.items():
    print(f"SDWAN_Partitions {partition_num}: {throughput:.2f} non-critical switches per overhead")
