# Supplementary material for: Controller placement with critical switch aware in software-defined network (CPCSA)
Source: PeerJ Comput Sci. 2023 Dec 19;9:e1698. doi: 10.7717/peerj-cs.1698 (PMC10773774; doi:10.7717/peerj-cs.1698)
Supplement: Supplemental Information 2 [file peerj-cs-09-1698-s002.py]

import networkx as nx
import matplotlib.pyplot as plt
import seaborn as sns

sns.set()
"""
Step 1: Read the network topology.
"""
def read_topology(graphml_path):
    
    G = nx.Graph()  # create an empty graph
    G = nx.read_graphml(graphml_path)
    return G
"""
Step 2: Find critical switches.
"""
def find_critical_switches(G):
    
    critical_switch = dict()
    non_critical_switch = dict()
    switch_betweenness_centrality = nx.betweenness_centrality(G)
    total_SBC = sum(switch_betweenness_centrality.values())
    ave_SBC = total_SBC/len(switch_betweenness_centrality.values())
    print('Average SBC', ave_SBC)
    for i, j in switch_betweenness_centrality.items():
        if j >  0.25:
            critical_switch[i] = j
        else:
            non_critical_switch[i] = j

    critical_switch_neighbors = dict()
    for i, j in critical_switch.items():
        critical_switch_neighbors[i] = list(G.neighbors(i))

    distances = {}
    for switch in critical_switch.keys():
        for node, distance in nx.shortest_path_length(G, source=switch).items():
            distances[(node, switch)] = distance
    return critical_switch, non_critical_switch, critical_switch_neighbors, distances

def Avg_latency_of_end_to_end(graph, critical_switch_position):
    total_latency = 0
    num_pairs = 0

    for node in graph.nodes():
        if node != critical_switch_position:
            shortest_path_lengths = nx.shortest_path_length(graph, source=critical_switch_position)
            if node in shortest_path_lengths:
                total_latency += shortest_path_lengths[node]
                num_pairs += 1

    if num_pairs > 0:
        avg_latency = total_latency / num_pairs
        return avg_latency
    else:
        return None

# Calculate worst-case latency between critical switch and non-critical switches
def Worst_latency_of_controller_to_switch(graph, critical_switch_position):
    worst_latency = 0

    for node in graph.nodes():
        if node != critical_switch_position:
            shortest_path_lengths = nx.shortest_path_length(graph, source=node)
            if critical_switch_position in shortest_path_lengths:
                worst_latency = max(worst_latency, shortest_path_lengths[critical_switch_position])

    return worst_latency

def overhead_of_non_critical_switches(SDWAN_Partitions, non_critical_switch):
    overhead_per_critical_switch = {}
    
    for partition_num, partition in enumerate(SDWAN_Partitions):
        total_non_critical_switches = 0
        for node in partition:
            if node in non_critical_switch:
                total_non_critical_switches += 1
        
        overhead_per_critical_switch[partition_num] = total_non_critical_switches
    
    return overhead_per_critical_switch

def throughput_of_critical_switches(SDWAN_Partitions, critical_switch, overhead_per_critical_switch):
    throughput_per_critical_switch = {}
    for SDWAN_Partitions_num, partition in enumerate(SDWAN_Partitions):
        critical_switches_in_partition = [switch for switch in partition if switch in critical_switch]
        total_overhead_in_partition = sum(overhead_per_critical_switch[SDWAN_Partitions_num] for switch in critical_switches_in_partition)
        total_non_critical_switches_in_partition = sum(len(partition) for partition in SDWAN_Partitions)
        throughput_per_critical_switch[SDWAN_Partitions_num] = total_non_critical_switches_in_partition / total_overhead_in_partition
    return throughput_per_critical_switch
"""
Step 3: Partition the network into partitions based on the number of critical switches and
map the non-critical switches to their closest critical switch partition.
Control the number of non-critical switches per partition/partition.
"""
def partition_network(critical_switch, non_critical_switch, distances):
    
    num_critical_switches = len(critical_switch)
    num_non_critical_switches = len(non_critical_switch)
    avg_num_non_critical_switches = num_non_critical_switches // num_critical_switches
    num_critical_switches_with_extra = num_non_critical_switches % num_critical_switches

    assigned_non_critical_switches = {switch: [] for switch in critical_switch.keys()}

    for node in non_critical_switch.keys():
        closest_critical_switch = min(critical_switch.keys(), key=lambda x: distances[(node, x)])
        assigned_non_critical_switches[closest_critical_switch].append(node)

    SDWAN_Partitions = [[] for _ in range(num_critical_switches)]

    for i, node in enumerate(critical_switch.keys()):
       SDWAN_Partitions[i].append(node)

    for node in non_critical_switch.keys():
        closest_critical_switch = min(critical_switch.keys(), key=lambda x: distances[(node, x)])
        partition_index = list(critical_switch.keys()).index(closest_critical_switch)
        if len(SDWAN_Partitions[partition_index]) < avg_num_non_critical_switches:
           SDWAN_Partitions[partition_index].append(node)
        elif len(SDWAN_Partitions[partition_index]) < avg_num_non_critical_switches + 1 and num_critical_switches_with_extra > 0:
           SDWAN_Partitions[partition_index].append(node)
           num_critical_switches_with_extra -= 1
        else:
            closest_critical_switch = min(critical_switch.keys(), key=lambda x: distances[(node, x)])
            partition_index = list(critical_switch.keys()).index(closest_critical_switch)
            SDWAN_Partitions[partition_index].append(node)
            
    return SDWAN_Partitions
"""
Step4: find controller placement
"""
def get_controller_positions(SDWAN_Partitions, critical_switch, non_critical_switch, distances):
    controller_positions = {}
    for SDWAN_Partitions_num, partition in enumerate(SDWAN_Partitions):
        # Compute the total distance from each node to all other nodes within the partition
        total_distances_within_partition = {}
        for node in partition:
            total_distance = 0
            for other_node in partition:
                if node != other_node and (node, other_node) in distances:
                    total_distance += distances[(node, other_node)]
            total_distances_within_partition[node] = total_distance

        # Choose the node with the minimum total distance to all other nodes within the partition
        min_distance_node = min(total_distances_within_partition, key=total_distances_within_partition.get)

        # Store the controller_positions in the dictionary
        controller_positions[SDWAN_Partitions_num] = (min_distance_node,)

        print(f"SDWAN_Partitions {SDWAN_Partitions_num}: controller_positions = {min_distance_node}")
    return controller_positions


def draw_SDWAN_Partitions(G,SDWAN_Partitions, controller_positions):
    # Define the colors to use for each partition
    colors = ['r', 'b', 'g', 'c', 'm', 'y', 'k', '#777777','#F0E442','#fdb462']

    # choose plot layout type
    #pos = nx.spring_layout(G)
    pos = nx.kamada_kawai_layout(G)
    #pos = nx.spectral_layout(G)
    #pos = nx.spiral_layout(G)
    #pos = nx.shell_layout(G)
 

    # create an empty list to the number of possible partitions/partitions
    num_critical_switches = len(controller_positions)
    partitions = [[] for i in range(num_critical_switches)]
    for SDWAN_Partitions_num, partition in enumerate(SDWAN_Partitions):
        for node in partition:
            G.nodes[node]['SDWAN_Partitions'] = SDWAN_Partitions_num
            partitions[SDWAN_Partitions_num].append(node)

    for i in range(num_critical_switches):
        partition_nodes = partitions[i]
        partition_color = colors[i % len(colors)]
        #max_critical_switch, min_distance_node = controller_positions[i]
        min_distance_node = controller_positions[i][0]
        partition_label = 'SDWAN_Partitions {} (controller_positions: {})'.format(i, min_distance_node)
        #nx.draw_networkx_nodes(G, pos, nodelist=partition_nodes, node_color=partition_color, label=partition_label, node_size=300)
        node_size = [700 if node == min_distance_node else 300 for node in partition_nodes]
        nx.draw_networkx_nodes(G, pos, nodelist=partition_nodes, node_color=partition_color, label=partition_label, node_size=node_size)
        nx.draw_networkx_edges(G, pos)
        nx.draw_networkx_labels(G, pos, font_size=12, font_color='w',font_family='Times New Roman')
        #plt.legend()
    #Add a legend with the partition labels and strategic positions
    legend = plt.legend(bbox_to_anchor=(0, 0), loc='upper left')
    plt.setp(legend.get_texts(), color='black')
    plt.Figure(figsize=(9,9))
    plt.title("CPCSA on Arpanet19728 Topology",loc = 'left',fontname="Times New Roman",fontsize = 12,fontweight ='bold')
    plt.grid(False)
    plt.axis('off')
    plt.show()
